# Supplementary material for: The effect of a lifestyle intervention in obese pregnant women on gestational metabolic profiles: findings from the UK Pregnancies Better Eating and Activity Trial (UPBEAT) randomised controlled trial
Source: BMC Med. 2019 Jan 21;17:15. doi: 10.1186/s12916-018-1248-7 (PMC6340185; doi:10.1186/s12916-018-1248-7)
Supplement: Supplementary file 2 — Excel file of main analyses and sensitivity analyses results. (XLSX 132 kb) [file 12916_2018_1248_MOESM2_ESM.xlsx]

## Sheet: Main analyses
	Difference in slopes (treatment-control)	SE	P-value
xxlvldlp	-0.041162	0.0122585	0.0007856
xxlvldll	-0.0406078	0.012238	0.0009061
xxlvldlpl	-0.0375779	0.0120842	0.001873
xxlvldlc	-0.0315407	0.0121854	0.0096423
xxlvldlce	-0.0253346	0.0124071	0.0411567
xxlvldlfc	-0.0364323	0.0119153	0.0022312
xxlvldltg	-0.0427759	0.0123042	0.0005079
xlvldlp	-0.0328826	0.0112269	0.0034016
xlvldll	-0.0327303	0.0112556	0.0036385
xlvldlpl	-0.031761	0.0113327	0.0050693
xlvldlc	-0.0305218	0.0115666	0.0083204
xlvldlce	-0.0289658	0.0116065	0.0125728
xlvldlfc	-0.0319754	0.0115418	0.0055986
xlvldltg	-0.0334454	0.0111536	0.002712
lvldlp	-0.0282725	0.0108955	0.0094625
lvldll	-0.0280631	0.0109082	0.0100917
lvldlpl	-0.0269979	0.0109072	0.0133152
lvldlc	-0.0251702	0.0110754	0.0230489
lvldlce	-0.0210644	0.0112101	0.0602382
lvldlfc	-0.0284071	0.0109975	0.0097934
lvldltg	-0.029325	0.0108598	0.0069273
mvldlp	-0.0202435	0.0108063	0.0610246
mvldll	-0.0196045	0.0108368	0.0704406
mvldlpl	-0.017852	0.0108296	0.099261
mvldlc	-0.0126945	0.0112483	0.259077
mvldlce	-0.0059134	0.0115918	0.609956
mvldlfc	-0.0184961	0.0109027	0.089797
mvldltg	-0.0228633	0.0106981	0.0325874
svldlp	-0.0028722	0.0111584	0.796868
svldll	-0.0012453	0.011241	0.911787
svldlpl	-0.0012411	0.0112273	0.911976
svldlc	0.0121528	0.0117851	0.302447
svldlce	0.0185068	0.0117867	0.116381
svldlfc	0.0012817	0.0115171	0.911389
svldltg	-0.0104064	0.0108617	0.33802
xsvldlp	0.0177822	0.0114763	0.121268
xsvldll	0.0192872	0.0114826	0.093017
xsvldlpl	0.0229869	0.0112625	0.0412501
xsvldlc	0.0232238	0.0115334	0.0440506
xsvldlce	0.0219688	0.0116045	0.0583404
xsvldlfc	0.0246147	0.0116491	0.0346003
xsvldltg	0.004076	0.0112622	0.717417
idlp	0.0166235	0.0110698	0.133177
idll	0.0171443	0.0110048	0.119259
idlpl	0.0195641	0.0108283	0.0708006
idlc	0.0165483	0.0108672	0.127817
idlce	0.0138281	0.0109378	0.20614
idlfc	0.0224386	0.0107403	0.03669
idltg	0.0100276	0.0116367	0.388844
lldlp	0.0171765	0.0109917	0.118128
lldll	0.0176814	0.0109376	0.10597
lldlpl	0.0169384	0.0109143	0.120674
lldlc	0.0184617	0.0107994	0.0873574
lldlce	0.0175352	0.0108207	0.105118
lldlfc	0.0209966	0.0107251	0.0502642
lldltg	0.0088179	0.011699	0.45101
mldlp	0.0176868	0.0109429	0.106033
mldll	0.0178808	0.0109094	0.10121
mldlpl	0.0102859	0.011027	0.350925
mldlc	0.0201662	0.010784	0.0614822
mldlce	0.0212366	0.0107715	0.0486602
mldlfc	0.0149565	0.0108854	0.169442
mldltg	0.008355	0.0116673	0.473926
sldlp	0.0159948	0.0109147	0.1428
sldll	0.0165141	0.0108919	0.129472
sldlpl	0.0049873	0.0111006	0.65323
sldlc	0.0206171	0.0107646	0.055458
sldlce	0.0221135	0.01073	0.0393123
sldlfc	0.0128787	0.0109956	0.241496
sldltg	-0.0019692	0.0113716	0.86252
xlhdlp	-0.006886	0.0089587	0.442107
xlhdll	-0.0071857	0.0089719	0.423182
xlhdlpl	-0.0006609	0.0089247	0.940972
xlhdlc	-0.0122791	0.0092224	0.183044
xlhdlce	-0.0129204	0.0092488	0.162418
xlhdlfc	-0.0106361	0.009261	0.250769
xlhdltg	-0.02367	0.0114759	0.0391515
lhdlp	-0.0037282	0.0099779	0.70867
lhdll	-0.0035955	0.0099277	0.717224
lhdlpl	-0.0016057	0.0103205	0.876359
lhdlc	-0.0045245	0.0096314	0.638522
lhdlce	-0.0053364	0.0096806	0.581465
lhdlfc	-0.0018585	0.0094794	0.844568
lhdltg	-0.0097964	0.0111488	0.379566
mhdlp	-0.0102345	0.012004	0.393887
mhdll	-0.0094814	0.0120315	0.430669
mhdlpl	-0.011117	0.0120258	0.355262
mhdlc	-0.0064868	0.0120659	0.590843
mhdlce	-0.007445	0.0120065	0.535206
mhdlfc	-0.0022324	0.0122361	0.855231
mhdltg	-0.0103322	0.0109961	0.347412
shdlp	-0.0077089	0.01151	0.503015
shdll	-0.0061968	0.0116845	0.595873
shdlpl	-0.0217209	0.0104392	0.0374606
shdlc	0.0262777	0.0125821	0.0367533
shdlce	0.0325187	0.0123021	0.0082093
shdlfc	-0.0210078	0.0112227	0.0612193
shdltg	-0.0141638	0.0108462	0.191594
vldld	-0.0270733	0.0107197	0.0115515
ldld	0.0012758	0.0110859	0.908381
hdld	-0.0008683	0.008913	0.922395
serumc	0.0132129	0.0112361	0.239619
vldlc	-0.0009709	0.011467	0.932527
remnantc	0.0073782	0.0113587	0.515973
ldlc	0.019441	0.0107681	0.0710085
hdlc	-0.0025306	0.0105285	0.810057
hdl2c	-0.0024151	0.0105759	0.819369
hdl3c	-0.0025808	0.0110448	0.815246
estc	0.0124377	0.0108053	0.2497
freec	0.0129111	0.0109752	0.239442
serumtg	-0.017451	0.0108483	0.107695
vldltg	-0.0217414	0.0106919	0.0420082
ldltg	0.0068018	0.0116375	0.558899
hdltg	-0.0173181	0.0117612	0.140894
totpg	-0.005739	0.0117237	0.624475
tgpg	-0.0214919	0.0103944	0.0386741
pc	-0.001046	0.0115827	0.928041
sm	0.0115091	0.0120115	0.337973
totcho	4.63e-06	0.0115546	0.99968
apoa1	-0.0070353	0.0111139	0.52672
apob	0.0052278	0.0110719	0.636803
apobapoa1	0.0086909	0.0104588	0.405994
totfa	-0.0076994	0.0115175	0.503817
unsat	0.0284332	0.0115591	0.013901
dha	0.0149515	0.0124344	0.229198
la	0.0104731	0.0113706	0.357015
faw3	0.0017634	0.0119454	0.882644
faw6	0.0103277	0.0113283	0.361943
pufa	0.0093562	0.0113996	0.411791
mufa	-0.0107616	0.011479	0.348496
sfa	-0.0155332	0.0114821	0.176111
dhafa	0.0216604	0.0130647	0.097332
lafa	0.0281128	0.0110532	0.0109774
faw3fa	0.0062093	0.0110306	0.573489
faw6fa	0.030906	0.0104395	0.0030716
pufafa	0.0287013	0.0101613	0.0047345
mufafa	-0.0143615	0.0130036	0.269408
sfafa	-0.0365604	0.0122922	0.0029368
glc	-0.0116656	0.0129324	0.367034
lac	-0.0374802	0.0132601	0.0047055
pyr	-0.0390791	0.0132308	0.0031404
cit	-0.0084086	0.0132308	0.525078
glol	-0.0009858	0.0133002	0.940915
ala	-0.0231631	0.0135742	0.0879334
gln	0.008589	0.0122099	0.481777
gly	-0.0069696	0.0110991	0.530039
his	0.0020684	0.0126934	0.870557
ile	-0.0224013	0.0129677	0.0840844
leu	-0.0070365	0.0126776	0.578874
val	0.0033043	0.0133429	0.804411
phe	0.0038808	0.0128232	0.762165
tyr	0.0166828	0.013675	0.222486
ace	0.0329725	0.0138262	0.0170893
acace	-0.0124931	0.0132003	0.343932
bohbut	0.0278268	0.0154834	0.0723044
crea	0.0078332	0.0119929	0.513656
alb	-0.0115872	0.0144125	0.421414
gp	-0.0160012	0.012113	0.186504

## Sheet: MLM, SD
	Coeff	SE	P-value
xxlvldlp	-0.0698862	0.0189435	0.000225
xxlvldll	-0.0691804	0.0189473	0.000261
xxlvldlpl	-0.0664005	0.0192822	0.000574
xxlvldlc	-0.0552293	0.0190283	0.0037021
xxlvldlce	-0.0433622	0.0187143	0.0205007
xxlvldlfc	-0.0656549	0.0194964	0.0007584
xxlvldltg	-0.0721801	0.0190067	0.0001461
xlvldlp	-0.0620592	0.0187587	0.0009387
xlvldll	-0.0615896	0.0187262	0.0010056
xlvldlpl	-0.0599282	0.0187133	0.0013627
xlvldlc	-0.0550003	0.0182724	0.0026123
xlvldlce	-0.0511297	0.0180111	0.0045285
xlvldlfc	-0.0588475	0.0185814	0.0015401
xlvldltg	-0.0636481	0.0188762	0.0007466
lvldlp	-0.0539698	0.0187396	0.0039769
lvldll	-0.0534853	0.0187128	0.0042603
lvldlpl	-0.0521339	0.0188688	0.0057278
lvldlc	-0.0464422	0.0181628	0.0105583
lvldlce	-0.037523	0.0175056	0.0320742
lvldlfc	-0.0543028	0.0189683	0.004199
lvldltg	-0.0563485	0.0188988	0.0028676
mvldlp	-0.039527	0.0182113	0.0299714
mvldll	-0.0383984	0.0182246	0.0351217
mvldlpl	-0.0355099	0.0182457	0.0516298
mvldlc	-0.0256394	0.0182523	0.160105
mvldlce	-0.0133784	0.0181278	0.460513
mvldlfc	-0.0370931	0.0186726	0.0469782
mvldltg	-0.0443021	0.0182907	0.0154307
svldlp	-0.0103512	0.0188515	0.582941
svldll	-0.007508	0.0189511	0.691974
svldlpl	-0.0063148	0.0183635	0.730937
svldlc	0.0157113	0.0196675	0.42438
svldlce	0.0266178	0.0195123	0.172519
svldlfc	-0.0025201	0.0195052	0.897197
svldltg	-0.0235235	0.0186588	0.207411
xsvldlp	0.0274651	0.0199733	0.169102
xsvldll	0.0302141	0.0198396	0.127778
xsvldlpl	0.0371806	0.0194084	0.0554038
xsvldlc	0.0369175	0.0190546	0.0526896
xsvldlce	0.0344371	0.0187139	0.0657403
xsvldlfc	0.040234	0.020154	0.045898
xsvldltg	0.0020068	0.0210117	0.92391
idlp	0.0255535	0.01766	0.147905
idll	0.0264029	0.0174212	0.129629
idlpl	0.0304782	0.0171351	0.0752887
idlc	0.0253758	0.0168135	0.131235
idlce	0.020902	0.0168106	0.213728
idlfc	0.0351378	0.0167937	0.0364097
idltg	0.0152333	0.0215624	0.479894
lldlp	0.0261885	0.0175187	0.134945
lldll	0.0270138	0.0173581	0.119644
lldlpl	0.0255639	0.017024	0.133189
lldlc	0.0282384	0.0170044	0.0967836
lldlce	0.026566	0.0170657	0.119544
lldlfc	0.0327759	0.0168052	0.0511354
lldltg	0.0134028	0.0202431	0.507911
mldlp	0.026814	0.017542	0.126373
mldll	0.0271079	0.0174075	0.119411
mldlpl	0.0143194	0.0168939	0.396658
mldlc	0.0308395	0.0171271	0.0717612
mldlce	0.0325913	0.0172068	0.0582128
mldlfc	0.0224291	0.0166878	0.178936
mldltg	0.0125013	0.0199714	0.53134
sldlp	0.0238657	0.0171429	0.163874
sldll	0.0247335	0.0170434	0.146724
sldlpl	0.0067257	0.0160023	0.674267
sldlc	0.0315583	0.016928	0.0622846
sldlce	0.0340308	0.0169983	0.045283
sldlfc	0.0190212	0.0163712	0.245289
sldltg	-0.0061446	0.0193726	0.751106
xlhdlp	-0.0061402	0.0099406	0.536781
xlhdll	-0.0064828	0.0099899	0.516381
xlhdlpl	0.0008956	0.0099693	0.928419
xlhdlc	-0.0124748	0.0104028	0.230458
xlhdlce	-0.0132493	0.01037	0.20137
xlhdlfc	-0.0104922	0.0105996	0.32224
xlhdltg	-0.0326073	0.0151385	0.0312449
lhdlp	-0.0027256	0.0111301	0.806545
lhdll	-0.0025814	0.0110931	0.81599
lhdlpl	-0.0001987	0.0116666	0.986413
lhdlc	-0.003659	0.0107813	0.734322
lhdlce	-0.0045725	0.0108322	0.672937
lhdlfc	-0.0006516	0.010635	0.951148
lhdltg	-0.0107738	0.0130974	0.410744
mhdlp	-0.0096965	0.0137758	0.48151
mhdll	-0.0088529	0.0139358	0.525257
mhdlpl	-0.0103416	0.0135518	0.445392
mhdlc	-0.0057236	0.0148913	0.700711
mhdlce	-0.0071862	0.0151293	0.634795
mhdlfc	-5.11e-05	0.0140815	0.997103
mhdltg	-0.0134837	0.0130949	0.303155
shdlp	-0.0079716	0.0119804	0.505803
shdll	-0.0062153	0.0122068	0.610634
shdlpl	-0.0261894	0.0125476	0.0368702
shdlc	0.0330819	0.0151694	0.0291959
shdlce	0.0429066	0.0158704	0.0068598
shdlfc	-0.0240562	0.0129349	0.0629157
shdltg	-0.0241178	0.0162576	0.137948
vldld	-0.0284419	0.0105743	0.007151
ldld	0.0014551	0.0104892	0.889671
hdld	0.0001797	0.0096075	0.985075
serumc	0.0192581	0.0163374	0.238488
vldlc	-0.005841	0.0185777	0.753212
remnantc	0.0090037	0.0181786	0.620395
ldlc	0.029774	0.0170304	0.0804136
hdlc	-0.0010086	0.0123242	0.934772
hdl2c	-0.0008057	0.0125584	0.948844
hdl3c	-0.0020562	0.0130133	0.874452
estc	0.0148704	0.0140552	0.290055
freec	0.0141736	0.0189823	0.455259
serumtg	-0.0351328	0.0188395	0.0622025
vldltg	-0.0425173	0.0183633	0.0205946
ldltg	0.0096785	0.0200572	0.629418
hdltg	-0.0246068	0.0162889	0.130878
totpg	-0.0081469	0.0162004	0.615046
tgpg	-0.0299124	0.0130812	0.0222151
pc	-0.0031802	0.0168039	0.849895
sm	0.0105931	0.01747	0.544276
totcho	-0.0016885	0.0182833	0.926417
apoa1	-0.0061175	0.0121336	0.614136
apob	0.0046099	0.0182644	0.800733
apobapoa1	0.0092208	0.0168365	0.58392
totfa	-0.0168967	0.0183251	0.3565
unsat	0.0265137	0.0116047	0.0223288
dha	0.0080598	0.0142482	0.571616
la	0.0076922	0.0190637	0.686581
faw3	-0.0046028	0.0136528	0.736017
faw6	0.0074631	0.0191895	0.697339
pufa	0.005431	0.0186721	0.771155
mufa	-0.0216064	0.0163912	0.187447
sfa	-0.0268586	0.0185667	0.148008
dhafa	0.0147774	0.0088299	0.0942171
lafa	0.0269794	0.0111171	0.0152305
faw3fa	0.0055699	0.0091422	0.542358
faw6fa	0.0328047	0.0116139	0.0047339
pufafa	0.0302447	0.0111717	0.0067843
mufafa	-0.009302	0.0084621	0.271659
sfafa	-0.037165	0.0129112	0.0039957
glc	-0.0190389	0.0179228	0.288113
lac	-0.0311218	0.0107328	0.0037355
pyr	-0.0408241	0.01384	0.0031807
cit	-0.0106479	0.0149004	0.474853
glol	-0.0041943	0.0109829	0.702541
ala	-0.0282604	0.0144782	0.0509462
gln	0.0069237	0.0125081	0.579898
gly	-0.008917	0.012561	0.477768
his	0.0010163	0.0131298	0.938301
ile	-0.0209471	0.012468	0.0929423
leu	-0.0045577	0.0112951	0.686574
val	0.0040191	0.0103617	0.698107
phe	0.0059393	0.0127149	0.640419
tyr	0.0142668	0.0111141	0.199259
ace	0.0380525	0.014684	0.0095578
acace	-0.0127972	0.0132278	0.333319
bohbut	0.0213002	0.0119308	0.0742113
crea	0.0070744	0.0142323	0.619139
alb	-0.0093073	0.0131909	0.480447
gp	-0.0238124	0.0145925	0.102716

## Sheet: MLM, SD, no outliers
	Coefficient	SE	P-value
xxlvldlp	-0.0772931	0.0203724	0.0001482
xxlvldll	-0.0765154	0.0203715	0.0001727
xxlvldlpl	-0.0720363	0.0207161	0.0005065
xxlvldlc	-0.0571131	0.0198704	0.0040496
xxlvldlce	-0.044551	0.0191296	0.019864
xxlvldlfc	-0.0718906	0.0208714	0.0005722
xxlvldltg	-0.0805618	0.0205043	8.53e-05
xlvldlp	-0.064604	0.0196735	0.0010242
xlvldll	-0.0647737	0.0196268	0.0009659
xlvldlpl	-0.0658139	0.0196673	0.0008188
xlvldlc	-0.0537895	0.0187794	0.0041795
xlvldlce	-0.0495276	0.0183335	0.0069032
xlvldlfc	-0.0614723	0.0194843	0.0016051
xlvldltg	-0.0648719	0.0198234	0.001066
lvldlp	-0.0525378	0.0193162	0.0065305
lvldll	-0.0525777	0.0192876	0.0064111
lvldlpl	-0.0501778	0.0193507	0.0095122
lvldlc	-0.0427773	0.0183808	0.0199505
lvldlce	-0.0339116	0.0174475	0.0519398
lvldlfc	-0.0519831	0.0194686	0.0075828
lvldltg	-0.0543581	0.0194767	0.0052558
mvldlp	-0.0373468	0.0184805	0.0432927
mvldll	-0.0360504	0.0184743	0.0510122
mvldlpl	-0.033158	0.0184285	0.0719746
mvldlc	-0.0215349	0.0181663	0.235845
mvldlce	-0.0098178	0.0180101	0.585667
mvldlfc	-0.0325335	0.0188944	0.0850958
mvldltg	-0.0409059	0.0185635	0.0275548
svldlp	-0.0064904	0.0188022	0.729949
svldll	-0.0053039	0.0189235	0.779262
svldlpl	-0.0016282	0.0183462	0.929282
svldlc	0.0177128	0.0198041	0.371108
svldlce	0.0293279	0.0199634	0.141811
svldlfc	0.0049434	0.0194197	0.799067
svldltg	-0.0202089	0.0186802	0.279326
xsvldlp	0.0318968	0.0205053	0.119818
xsvldll	0.0328814	0.0204289	0.107496
xsvldlpl	0.0368548	0.0201429	0.0673005
xsvldlc	0.0355678	0.0196373	0.0701045
xsvldlce	0.0336886	0.0195908	0.0855017
xsvldlfc	0.0430704	0.0207469	0.0378943
xsvldltg	0.0096007	0.0208559	0.645275
idlp	0.0273816	0.0185003	0.138856
idll	0.0275756	0.0182633	0.131071
idlpl	0.0324467	0.0179519	0.0706957
idlc	0.0226091	0.0174798	0.195858
idlce	0.0215796	0.0176366	0.221115
idlfc	0.032081	0.017535	0.0673197
idltg	0.0239727	0.0220822	0.277651
lldlp	0.0266538	0.0183318	0.145956
lldll	0.0256436	0.0181023	0.156601
lldlpl	0.0258127	0.0178516	0.148189
lldlc	0.0266898	0.0177641	0.132979
lldlce	0.0262574	0.0178687	0.141707
lldlfc	0.0284959	0.0174469	0.102407
lldltg	0.0257873	0.0207351	0.213627
mldlp	0.0232519	0.0183141	0.204222
mldll	0.0229301	0.0182102	0.207962
mldlpl	0.0135232	0.0176609	0.443848
mldlc	0.0266131	0.0179509	0.138193
mldlce	0.0293335	0.0180127	0.10342
mldlfc	0.0191421	0.0174823	0.273541
mldltg	0.0224879	0.0205702	0.274294
sldlp	0.0194825	0.0178639	0.275445
sldll	0.0185157	0.0177091	0.295769
sldlpl	0.0047539	0.0165945	0.774516
sldlc	0.0256808	0.0176832	0.146425
sldlce	0.0314823	0.017772	0.076485
sldlfc	0.0135457	0.0171394	0.429337
sldltg	0.0027322	0.019281	0.887315
xlhdlp	-0.0030544	0.0103697	0.768335
xlhdll	-0.0041062	0.0104251	0.693675
xlhdlpl	0.0037658	0.0103899	0.717018
xlhdlc	-0.0123918	0.0109263	0.256741
xlhdlce	-0.0134898	0.0109441	0.217725
xlhdlfc	-0.0099471	0.0110887	0.369694
xlhdltg	-0.0299764	0.0155527	0.0539296
lhdlp	-0.0030343	0.011589	0.793456
lhdll	-0.0013032	0.0114461	0.909354
lhdlpl	0.0005883	0.0121818	0.961481
lhdlc	-0.0012116	0.011269	0.914379
lhdlce	-0.0027834	0.01125	0.804586
lhdlfc	0.0025125	0.0110565	0.820234
lhdltg	-0.0081538	0.0136192	0.549377
mhdlp	-0.0086306	0.0142885	0.545829
mhdll	-0.0072674	0.0144505	0.615022
mhdlpl	-0.0104164	0.0140685	0.459055
mhdlc	-0.0013846	0.0153948	0.928338
mhdlce	-0.0010455	0.0156809	0.946841
mhdlfc	0.002199	0.0145666	0.880008
mhdltg	-0.0101901	0.0130472	0.43479
shdlp	-0.0071487	0.012556	0.569123
shdll	-0.0065642	0.0128262	0.608802
shdlpl	-0.0229279	0.0130647	0.0792685
shdlc	0.0351906	0.0156129	0.0241997
shdlce	0.0416986	0.0164521	0.0112592
shdlfc	-0.0225149	0.0135811	0.0973564
shdltg	-0.0190403	0.016213	0.240241
vldld	-0.0264226	0.011065	0.0169428
ldld	-1.89e-05	0.0106127	0.99858
hdld	0.0029287	0.010074	0.771268
serumc	0.0114184	0.0167498	0.495426
vldlc	-0.005243	0.0186788	0.778948
remnantc	0.0083766	0.0188887	0.657426
ldlc	0.02743	0.017863	0.124642
hdlc	8.81e-05	0.0128339	0.994526
hdl2c	0.000929	0.0130881	0.94341
hdl3c	-0.0059246	0.0135505	0.661947
estc	0.0176417	0.0180093	0.327291
freec	0.015539	0.0199878	0.436909
serumtg	-0.0291101	0.018948	0.124461
vldltg	-0.0387796	0.0186371	0.0374544
ldltg	0.025492	0.0204683	0.212971
hdltg	-0.0181076	0.0164776	0.271802
totpg	-0.008353	0.0171102	0.625416
tgpg	-0.0321558	0.0136119	0.0181604
pc	-0.0035875	0.0174809	0.837397
sm	0.0093699	0.0182852	0.608349
totcho	-0.0024101	0.0191543	0.899869
apoa1	-0.006204	0.0125583	0.621293
apob	0.0027259	0.0188487	0.885013
apobapoa1	0.0084566	0.0172205	0.623374
totfa	-0.0177344	0.0190225	0.35119
unsat	0.0247576	0.0122098	0.0425938
dha	0.0044995	0.0155044	0.771656
la	0.0077399	0.0201836	0.701368
faw3	-0.0041643	0.0145211	0.774286
faw6	0.008696	0.020086	0.665058
pufa	0.0052948	0.0195837	0.786879
mufa	-0.020033	0.0167164	0.230761
sfa	-0.0268362	0.0193682	0.165875
dhafa	0.0137237	0.0112754	0.223549
lafa	0.030667	0.0114252	0.0072715
faw3fa	0.003545	0.0099489	0.721603
faw6fa	0.0350713	0.0120498	0.0036082
pufafa	0.0294468	0.0115353	0.0106872
mufafa	-0.0137439	0.011678	0.239232
sfafa	-0.037254	0.0133226	0.0051691
glc	-0.0206749	0.0180763	0.252724
lac	-0.0417056	0.012943	0.0012719
pyr	-0.0495219	0.01542	0.0013202
cit	-0.0082088	0.0145135	0.571664
glol	-0.0047187	0.0109863	0.667558
ala	-0.0348852	0.0149098	0.0192966
gln	0.0054241	0.0127856	0.671396
gly	-0.0152905	0.0130523	0.241407
his	-0.0010969	0.0131689	0.933618
ile	-0.0224761	0.0128419	0.0800812
leu	-0.0039082	0.0115491	0.735063
val	0.0046009	0.0107269	0.667988
phe	0.0095896	0.0130225	0.461493
tyr	0.0157342	0.0112604	0.162322
ace	0.0432759	0.0145047	0.002849
acace	-0.0112786	0.0146876	0.442548
bohbut	0.0239172	0.0124973	0.0556475
crea	0.0120645	0.0136306	0.376101
alb	-0.0118451	0.0135513	0.38207
gp	-0.0248647	0.0150275	0.0980035

## Sheet: Paired t-test, bootstrap, SD
	Coeff	SD	P
xxlvldlp	-0.0581155	0.0203826	0.0043551
xxlvldll	-0.0571545	0.0203073	0.0048856
xxlvldlpl	-0.0528424	0.0202801	0.0091705
xxlvldlc	-0.0416939	0.0194702	0.0322401
xxlvldlce	-0.0322453	0.0188015	0.0863382
xxlvldlfc	-0.0501678	0.0200873	0.0125078
xxlvldltg	-0.0609747	0.0206368	0.0031301
xlvldlp	-0.0476789	0.0185117	0.0100063
xlvldll	-0.0473727	0.0184776	0.0103535
xlvldlpl	-0.0463232	0.0185268	0.0124078
xlvldlc	-0.0428952	0.0179099	0.016618
xlvldlce	-0.0400321	0.0174541	0.0218153
xlvldlfc	-0.0457244	0.018463	0.0132663
xlvldltg	-0.048742	0.0186462	0.0089478
lvldlp	-0.0398505	0.0182234	0.0287585
lvldll	-0.0394837	0.0181862	0.0299252
lvldlpl	-0.0381131	0.0182791	0.0370637
lvldlc	-0.0343369	0.0175509	0.0504158
lvldlce	-0.027932	0.0167824	0.0960404
lvldlfc	-0.0399226	0.0184002	0.0300313
lvldltg	-0.0416823	0.0184272	0.0236976
mvldlp	-0.0268873	0.0166329	0.105983
mvldll	-0.0260027	0.016623	0.117756
mvldlpl	-0.0235172	0.0165384	0.155032
mvldlc	-0.016691	0.0165234	0.312427
mvldlce	-0.0084597	0.016337	0.60458
mvldlfc	-0.0243388	0.0169384	0.150747
mvldltg	-0.0305278	0.0167947	0.0691096
svldlp	-0.0016329	0.0171709	0.924236
svldll	0.0006453	0.0172663	0.970185
svldlpl	0.0019374	0.0167791	0.908078
svldlc	0.0180861	0.0180862	0.317312
svldlce	0.0251717	0.0179958	0.161886
svldlfc	0.0053047	0.0178807	0.766718
svldltg	-0.0122512	0.0170972	0.473646
xsvldlp	0.0262073	0.0182435	0.150851
xsvldll	0.0279792	0.0180884	0.121911
xsvldlpl	0.0314329	0.0176786	0.0754006
xsvldlc	0.0315526	0.0172808	0.0678688
xsvldlce	0.0285015	0.0169328	0.092334
xsvldlfc	0.0360309	0.0184848	0.0512696
xsvldltg	0.0095064	0.0195419	0.626638
idlp	0.0194786	0.0160261	0.224203
idll	0.0196265	0.0157957	0.214042
idlpl	0.0218383	0.0155455	0.160081
idlc	0.0175248	0.0152069	0.249149
idlce	0.0140712	0.0151815	0.353996
idlfc	0.0251366	0.0152898	0.100174
idltg	0.0198593	0.0201352	0.323986
lldlp	0.0192135	0.0158488	0.225398
lldll	0.0195217	0.0156912	0.213456
lldlpl	0.017812	0.0153654	0.246365
lldlc	0.0196866	0.0153428	0.199453
lldlce	0.0184451	0.0153856	0.230582
lldlfc	0.0230775	0.015229	0.129682
lldltg	0.0164153	0.0188303	0.383347
mldlp	0.0195768	0.015825	0.216057
mldll	0.0195869	0.0156916	0.211944
mldlpl	0.0098086	0.0152006	0.518746
mldlc	0.0217865	0.0154244	0.157812
mldlce	0.0230789	0.0155076	0.136691
mldlfc	0.01557	0.0149937	0.299068
mldltg	0.0147997	0.0185087	0.423939
sldlp	0.0165101	0.016382	0.31354
sldll	0.0170169	0.0163083	0.296737
sldlpl	0.0032962	0.0151682	0.827964
sldlc	0.0216495	0.0162711	0.183337
sldlce	0.0233302	0.0163278	0.153043
sldlfc	0.0130488	0.0157549	0.407539
sldltg	-0.0004314	0.0179915	0.980869
xlhdlp	-0.0073861	0.0094409	0.434007
xlhdll	-0.007718	0.0094858	0.415849
xlhdlpl	-0.0015486	0.0093964	0.869098
xlhdlc	-0.0128905	0.0099435	0.194844
xlhdlce	-0.0134038	0.0099322	0.177167
xlhdlfc	-0.01157	0.0100987	0.251922
xlhdltg	-0.0263872	0.0149944	0.078442
lhdlp	-0.0044195	0.0105562	0.675459
lhdll	-0.0043009	0.0105196	0.682649
lhdlpl	-0.0026095	0.0111366	0.814736
lhdlc	-0.0050881	0.0101981	0.617831
lhdlce	-0.005808	0.0102315	0.570265
lhdlfc	-0.0027129	0.0101122	0.788487
lhdltg	-0.0093099	0.0126945	0.463323
mhdlp	-0.0083046	0.0132201	0.529885
mhdll	-0.0077753	0.0133474	0.56021
mhdlpl	-0.0079911	0.0131853	0.544475
mhdlc	-0.0067536	0.0140226	0.630074
mhdlce	-0.0084012	0.0141487	0.552659
mhdlfc	-0.0004668	0.0137878	0.972995
mhdltg	-0.0081809	0.0129073	0.526197
shdlp	-0.0025546	0.0118587	0.829439
shdll	-0.001269	0.012128	0.916666
shdlpl	-0.0182415	0.0116157	0.116319
shdlc	0.0280987	0.0156091	0.0718372
shdlce	0.0342709	0.015801	0.03009
shdlfc	-0.0151681	0.0120482	0.208047
shdltg	-0.0130687	0.0155206	0.399776
vldld	-0.0186288	0.0114675	0.104272
ldld	0.0019128	0.0115879	0.86889
hdld	-0.0023879	0.0092558	0.796417
serumc	0.0127353	0.0148054	0.389691
vldlc	-0.0009198	0.0172809	0.957551
remnantc	0.0081742	0.0165834	0.622075
ldlc	0.0208895	0.0153466	0.173455
hdlc	-0.0036917	0.011683	0.752008
hdl2c	-0.0038986	0.0119047	0.7433
hdl3c	-0.0012131	0.0122721	0.921254
estc	0.010924	0.0143153	0.445406
freec	0.0137119	0.0150547	0.362396
serumtg	-0.0229252	0.0180864	0.204963
vldltg	-0.0293848	0.0178701	0.100104
ldltg	0.0131181	0.0186278	0.481296
hdltg	-0.0169229	0.0159247	0.287927
totpg	-0.0069614	0.0137022	0.611418
tgpg	-0.0219034	0.0123875	0.0770304
pc	-0.0031295	0.0142317	0.825951
sm	0.010557	0.0151056	0.484629
totcho	-0.0012199	0.0140787	0.930952
apoa1	-0.0079237	0.0115849	0.493993
apob	0.0041798	0.0167895	0.803395
apobapoa1	0.0098978	0.0155851	0.525377
totfa	-0.0119667	0.0151097	0.428365
unsat	0.0185521	0.0130955	0.156578
dha	0.0127565	0.013451	0.34294
la	0.0069337	0.0150236	0.644426
faw3	-0.006029	0.0128614	0.639234
faw6	0.007724	0.0147696	0.600998
pufa	0.0054301	0.0144774	0.707607
mufa	-0.014525	0.0156955	0.354745
sfa	-0.0191888	0.0151006	0.203826
dhafa	0.0185534	0.0129174	0.150915
lafa	0.0188099	0.0124682	0.131393
faw3fa	-0.0037372	0.010613	0.724741
faw6fa	0.025302	0.0123895	0.0411303
pufafa	0.0214278	0.0119421	0.0727633
mufafa	0.0050868	0.014684	0.729028
sfafa	-0.0343117	0.0151778	0.0237808
glc	-0.0203934	0.0221882	0.358037
lac	-0.0153469	0.015841	0.332638
pyr	-0.0271002	0.019014	0.154078
cit	-0.0074584	0.0169025	0.659026
glol	0.0374737	0.016677	0.024638
ala	-0.016214	0.0166416	0.329904
gln	0.0112535	0.0133937	0.40079
gly	-0.0050056	0.0129414	0.698912
his	0.0192889	0.016929	0.254538
ile	-0.0258286	0.0168388	0.125062
leu	-0.0132518	0.0159222	0.405247
val	-0.0006462	0.0157873	0.967348
phe	0.0003089	0.0149458	0.98351
tyr	0.0048182	0.0172939	0.780547
ace	0.0238481	0.0181238	0.188225
acace	-0.0032045	0.0183947	0.861702
bohbut	0.0401419	0.0184902	0.0299323
crea	0.0148906	0.0138224	0.281355
alb	0.0028065	0.0170983	0.869623
gp	-0.0138379	0.0152654	0.364676

## Sheet: Pair-t, bstrap, SD, no outliers
	Difference in slope (treated-control)	SE	P-value
xxlvldlp	-0.0665168	0.0233639	0.0044135
xxlvldll	-0.0664466	0.0226513	0.0033521
xxlvldlpl	-0.0650704	0.0221219	0.0032669
xxlvldlc	-0.0465823	0.0194381	0.0165552
xxlvldlce	-0.0295842	0.0192171	0.123689
xxlvldlfc	-0.0593699	0.0213342	0.0053885
xxlvldltg	-0.0713372	0.0227297	0.0016981
xlvldlp	-0.0507949	0.0197697	0.0101896
xlvldll	-0.0508569	0.0198345	0.0103457
xlvldlpl	-0.0507559	0.0196215	0.0096888
xlvldlc	-0.0442405	0.0184949	0.0167549
xlvldlce	-0.0399114	0.0174534	0.0222109
xlvldlfc	-0.050907	0.0202937	0.0121243
xlvldltg	-0.050264	0.0201542	0.0126324
lvldlp	-0.042166	0.018982	0.0263259
lvldll	-0.0406307	0.0193579	0.0358244
lvldlpl	-0.0359095	0.018849	0.0567648
lvldlc	-0.0305718	0.0175754	0.0819536
lvldlce	-0.0252168	0.0168412	0.134307
lvldlfc	-0.0379021	0.0191866	0.0482173
lvldltg	-0.0438866	0.0192979	0.0229559
mvldlp	-0.0264512	0.0188788	0.161182
mvldll	-0.0254361	0.018267	0.163782
mvldlpl	-0.0223314	0.0182664	0.221503
mvldlc	-0.0162979	0.0173366	0.347171
mvldlce	-0.0042171	0.0171761	0.806055
mvldlfc	-0.0243123	0.0177891	0.171721
mvldltg	-0.0307224	0.0178914	0.0859494
svldlp	-0.002672	0.0185423	0.88542
svldll	-0.0007544	0.0178375	0.966266
svldlpl	0.0005513	0.0174732	0.974828
svldlc	0.0239739	0.0183826	0.192178
svldlce	0.0325689	0.019226	0.0902646
svldlfc	0.0046767	0.0188197	0.803747
svldltg	-0.0145806	0.0176123	0.407749
xsvldlp	0.0290744	0.0201574	0.149198
xsvldll	0.0301218	0.0196645	0.125575
xsvldlpl	0.0349304	0.0188442	0.0637896
xsvldlc	0.0328071	0.0186429	0.0784482
xsvldlce	0.0285461	0.0187883	0.128673
xsvldlfc	0.0393288	0.0203855	0.0536991
xsvldltg	0.0132684	0.0198848	0.504603
idlp	0.0182584	0.0181748	0.315088
idll	0.0174607	0.0167787	0.298039
idlpl	0.0215464	0.0164842	0.191182
idlc	0.0132455	0.0167131	0.428057
idlce	0.0123724	0.0167138	0.459148
idlfc	0.0229688	0.0167298	0.169775
idltg	0.0261121	0.0221196	0.237804
lldlp	0.0204938	0.0174523	0.240285
lldll	0.0188361	0.0164158	0.2512
lldlpl	0.0177006	0.0174223	0.309643
lldlc	0.0172116	0.0167629	0.304529
lldlce	0.020111	0.0171419	0.240713
lldlfc	0.0193885	0.0167168	0.246121
lldltg	0.0240449	0.0209937	0.252069
mldlp	0.0207425	0.0176779	0.240654
mldll	0.0201291	0.0172416	0.24302
mldlpl	0.0103142	0.0169862	0.543711
mldlc	0.0192756	0.0175365	0.271695
mldlce	0.0212176	0.0167157	0.204328
mldlfc	0.0118836	0.0174484	0.495827
mldltg	0.0221449	0.0200549	0.269499
sldlp	0.0151807	0.0161831	0.348214
sldll	0.015773	0.0166445	0.343313
sldlpl	-0.0007162	0.0153724	0.962842
sldlc	0.020356	0.0167934	0.225457
sldlce	0.0243408	0.0170621	0.153694
sldlfc	0.0096736	0.0156747	0.537136
sldltg	0.0005297	0.018724	0.977429
xlhdlp	-0.0092891	0.0100821	0.356869
xlhdll	-0.0099924	0.0100352	0.319376
xlhdlpl	-0.0024902	0.0097451	0.798311
xlhdlc	-0.015285	0.0105961	0.149159
xlhdlce	-0.0164479	0.0100703	0.102403
xlhdlfc	-0.0151466	0.0105334	0.150444
xlhdltg	-0.0266845	0.0156925	0.0890439
lhdlp	-0.0077279	0.0110277	0.483448
lhdll	-0.0071387	0.0114483	0.532917
lhdlpl	-0.0052536	0.0117835	0.655711
lhdlc	-0.0069187	0.0104699	0.508726
lhdlce	-0.0087136	0.0105921	0.410703
lhdlfc	-0.003822	0.0106418	0.719486
lhdltg	-0.005653	0.0140622	0.687682
mhdlp	-0.0032181	0.0142843	0.821756
mhdll	-0.0025132	0.0143824	0.861283
mhdlpl	-0.0043435	0.0140802	0.757714
mhdlc	0.000252	0.0154588	0.986992
mhdlce	-0.0009928	0.014722	0.946236
mhdlfc	0.0073154	0.0151962	0.630233
mhdltg	-0.0054777	0.0132342	0.678945
shdlp	0.0034206	0.0130106	0.792623
shdll	0.0042024	0.0132904	0.75185
shdlpl	-0.0117774	0.0122013	0.334413
shdlc	0.0350355	0.016314	0.0317481
shdlce	0.0388189	0.0172359	0.0243092
shdlfc	-0.0093356	0.0131668	0.478307
shdltg	-0.0097885	0.0158946	0.538
vldld	-0.016703	0.0115039	0.146517
ldld	0.0016255	0.0124094	0.895783
hdld	-0.0022193	0.0092788	0.810968
serumc	0.0079901	0.0158858	0.614986
vldlc	0.0013617	0.0174397	0.937766
remnantc	0.0102388	0.0180784	0.571152
ldlc	0.0194412	0.0173959	0.263751
hdlc	-0.0032887	0.0117685	0.779903
hdl2c	-0.003415	0.0120108	0.776157
hdl3c	-0.0045668	0.013469	0.734566
estc	0.012119	0.0160836	0.451151
freec	0.0160427	0.0169725	0.344547
serumtg	-0.0214254	0.0175418	0.221937
vldltg	-0.0287128	0.017698	0.104722
ldltg	0.0202232	0.0197273	0.305297
hdltg	-0.0129573	0.0160095	0.418312
totpg	-0.0055912	0.0144138	0.698086
tgpg	-0.0213696	0.0135465	0.114681
pc	-0.0059943	0.0144626	0.678528
sm	0.0113849	0.0163398	0.485953
totcho	-0.0022905	0.0144864	0.874368
apoa1	-0.0097632	0.0119147	0.412546
apob	0.0050081	0.0185709	0.787409
apobapoa1	0.010262	0.0160069	0.521457
totfa	-0.0108898	0.0159519	0.49482
unsat	0.0183554	0.0131167	0.161695
dha	0.007242	0.0144561	0.616396
la	0.0065386	0.0164228	0.690527
faw3	-0.0061516	0.0139884	0.660109
faw6	0.0078238	0.0155708	0.61534
pufa	0.008371	0.0153743	0.586111
mufa	-0.0149113	0.0156698	0.341303
sfa	-0.0199636	0.0169326	0.238398
dhafa	0.0079594	0.0128005	0.534073
lafa	0.025372	0.0114465	0.0266517
faw3fa	-0.0050406	0.0104694	0.63019
faw6fa	0.0323956	0.0121296	0.0075671
pufafa	0.0234819	0.0116537	0.0439081
mufafa	-0.008782	0.011488	0.444598
sfafa	-0.0353753	0.0154753	0.0222592
glc	-0.0229876	0.0218279	0.292281
lac	-0.0246642	0.0177391	0.164412
pyr	-0.0245916	0.0207801	0.236642
cit	-0.0048209	0.0176934	0.785261
glol	0.0403172	0.0169697	0.0175096
ala	-0.0185691	0.0178764	0.298922
gln	0.0112273	0.0142312	0.430161
gly	-0.0136658	0.0139449	0.327093
his	0.012057	0.0181547	0.50661
ile	-0.0219028	0.0178678	0.220263
leu	-0.002121	0.0163816	0.896981
val	0.0117291	0.0165048	0.477302
phe	0.0023486	0.0161071	0.884069
tyr	0.0081628	0.0169193	0.629483
ace	0.032874	0.0189392	0.0826062
acace	-0.0042716	0.0200484	0.831276
bohbut	0.0294458	0.0177589	0.0972992
crea	0.0189851	0.0143099	0.184604
alb	0.008347	0.0179559	0.642032
gp	-0.0090624	0.016033	0.571912

## Sheet: MLM, IQR scale
	coeffmlmiqrn	semlmiqrn	pmlmiqrn
xxlvldlp	-0.0868624	0.0235451	0.000225
xxlvldll	-0.0845343	0.0231524	0.000261
xxlvldlpl	-0.0803615	0.0233364	0.000574
xxlvldlc	-0.061083	0.0210451	0.0037021
xxlvldlce	-0.0466577	0.0201367	0.0205007
xxlvldlfc	-0.0801499	0.0238007	0.0007584
xxlvldltg	-0.0907939	0.0239081	0.0001461
xlvldlp	-0.073644	0.0222605	0.0009387
xlvldll	-0.0719928	0.0218899	0.0010059
xlvldlpl	-0.0678743	0.0211946	0.0013627
xlvldlc	-0.0611537	0.0203167	0.0026123
xlvldlce	-0.0571927	0.0201469	0.0045285
xlvldlfc	-0.0673228	0.0212575	0.0015401
xlvldltg	-0.0763545	0.0226446	0.0007466
lvldlp	-0.0590681	0.0205098	0.0039769
lvldll	-0.0586413	0.0205167	0.0042602
lvldlpl	-0.0567257	0.020531	0.0057286
lvldlc	-0.0500606	0.019578	0.0105583
lvldlce	-0.0394312	0.0183959	0.0320742
lvldlfc	-0.0601409	0.0210076	0.004199
lvldltg	-0.063327	0.0212394	0.0028676
mvldlp	-0.0413375	0.0190454	0.0299714
mvldll	-0.0406028	0.0192709	0.0351218
mvldlpl	-0.0376409	0.0193406	0.0516298
mvldlc	-0.0265938	0.0189317	0.160105
mvldlce	-0.0142106	0.0192555	0.460513
mvldlfc	-0.0385524	0.0194073	0.0469782
mvldltg	-0.0463205	0.019124	0.0154307
svldlp	-0.0104572	0.0190445	0.582941
svldll	-0.0076084	0.0192045	0.691974
svldlpl	-0.0064706	0.0188164	0.730937
svldlc	0.0161793	0.0202533	0.42438
svldlce	0.0271366	0.0198927	0.172519
svldlfc	-0.0026073	0.0201795	0.897197
svldltg	-0.0239362	0.0189862	0.207411
xsvldlp	0.0289292	0.021038	0.169102
xsvldll	0.0311396	0.0204473	0.127778
xsvldlpl	0.0396722	0.020709	0.0554038
xsvldlc	0.0373124	0.0192584	0.0526895
xsvldlce	0.0356736	0.0193858	0.0657403
xsvldlfc	0.040856	0.0204655	0.045898
xsvldltg	0.0020957	0.0219429	0.923911
idlp	0.0267321	0.0184746	0.147905
idll	0.0271427	0.0179093	0.129629
idlpl	0.031942	0.0179581	0.0752887
idlc	0.0263194	0.0174388	0.131236
idlce	0.022358	0.0179817	0.213728
idlfc	0.0368931	0.0176326	0.0364097
idltg	0.0176707	0.0250126	0.479894
lldlp	0.0275867	0.0184541	0.134945
lldll	0.0286296	0.0183963	0.119644
lldlpl	0.0274572	0.0182847	0.133189
lldlc	0.0301984	0.0181847	0.0967836
lldlce	0.0283788	0.0182302	0.119544
lldlfc	0.0341929	0.0175318	0.0511354
lldltg	0.015229	0.0230013	0.507911
mldlp	0.0282334	0.0184706	0.126373
mldll	0.0287069	0.0184344	0.119411
mldlpl	0.0153772	0.018142	0.396658
mldlc	0.0337962	0.0187691	0.0717611
mldlce	0.0356524	0.0188229	0.0582128
mldlfc	0.0233507	0.0173735	0.178936
mldltg	0.0145535	0.0232498	0.53134
sldlp	0.0251122	0.0180383	0.163874
sldll	0.0259158	0.0178581	0.146724
sldlpl	0.0070093	0.0166769	0.674268
sldlc	0.0339001	0.0181842	0.0622845
sldlce	0.0366556	0.0183093	0.0452829
sldlfc	0.0196425	0.0169059	0.245289
sldltg	-0.0065719	0.0207198	0.751105
xlhdlp	-0.0060532	0.0097998	0.536781
xlhdll	-0.0064097	0.0098772	0.51638
xlhdlpl	0.0008836	0.0098354	0.928419
xlhdlc	-0.0123471	0.0102963	0.230458
xlhdlce	-0.0133585	0.0104555	0.20137
xlhdlfc	-0.0102318	0.0103366	0.32224
xlhdltg	-0.0340818	0.015823	0.0312449
lhdlp	-0.0027837	0.0113674	0.806545
lhdll	-0.0026373	0.0113333	0.815991
lhdlpl	-0.0002007	0.0117849	0.986413
lhdlc	-0.0036922	0.0108791	0.734323
lhdlce	-0.0046287	0.0109654	0.672936
lhdlfc	-0.0006617	0.0108003	0.951149
lhdltg	-0.0113552	0.0138042	0.410743
mhdlp	-0.0101765	0.0144578	0.48151
mhdll	-0.0093855	0.0147742	0.525257
mhdlpl	-0.0108098	0.0141652	0.445391
mhdlc	-0.0059269	0.0154202	0.700711
mhdlce	-0.00752	0.015832	0.634795
mhdlfc	-5.32e-05	0.0146563	0.997102
mhdltg	-0.0137136	0.0133182	0.303155
shdlp	-0.0086261	0.0129639	0.505803
shdll	-0.0065963	0.012955	0.610634
shdlpl	-0.0275574	0.013203	0.0368702
shdlc	0.0353551	0.0162117	0.0291959
shdlce	0.0474029	0.0175334	0.0068598
shdlfc	-0.0257749	0.0138591	0.0629156
shdltg	-0.0244073	0.0164527	0.137947
vldld	-0.0291261	0.0108287	0.0071511
ldld	0.0015416	0.0111138	0.889681
hdld	0.0001772	0.0094714	0.985074
serumc	0.0204568	0.0173543	0.238489
vldlc	-0.0060931	0.0193797	0.753212
remnantc	0.0094021	0.0189829	0.620395
ldlc	0.0316268	0.0180901	0.0804136
hdlc	-0.0009966	0.0121765	0.934772
hdl2c	-0.0007983	0.0124433	0.948844
hdl3c	-0.0021475	0.0135911	0.874453
estc	0.0147146	0.013908	0.290055
freec	0.0148461	0.0198829	0.455259
serumtg	-0.0361907	0.0194067	0.0622025
vldltg	-0.0450487	0.0194566	0.0205946
ldltg	0.0110013	0.0227985	0.629418
hdltg	-0.0252519	0.0167159	0.130878
totpg	-0.0084939	0.0168903	0.615046
tgpg	-0.0308444	0.0134888	0.0222151
pc	-0.0031998	0.0169077	0.849895
sm	0.0105629	0.0174203	0.544277
totcho	-0.001746	0.018906	0.926417
apoa1	-0.0064647	0.0128223	0.614135
apob	0.0047189	0.0186962	0.800733
apobapoa1	0.0090182	0.0164665	0.58392
totfa	-0.0173942	0.0188646	0.3565
unsat	0.0282948	0.0123843	0.0223288
dha	0.0088985	0.0157308	0.571616
la	0.0078069	0.0193479	0.686581
faw3	-0.0049305	0.0146247	0.736017
faw6	0.0076059	0.0195568	0.69734
pufa	0.0056987	0.0195924	0.771155
mufa	-0.0223513	0.0169563	0.187447
sfa	-0.0279897	0.0193486	0.148008
dhafa	0.0216324	0.012926	0.0942171
lafa	0.0290703	0.0119786	0.0152305
faw3fa	0.0065792	0.0107989	0.542358
faw6fa	0.0335466	0.0118766	0.0047339
pufafa	0.0309953	0.011449	0.0067843
mufafa	-0.0135487	0.0123254	0.271659
sfafa	-0.039594	0.0137551	0.0039956
glc	-0.0223974	0.0210845	0.288113
lac	-0.0417918	0.0144126	0.0037355
pyr	-0.04975	0.016866	0.0031807
cit	-0.0104746	0.0146579	0.474853
glol	-0.0049404	0.0129367	0.702541
ala	-0.0292823	0.0150017	0.0509462
gln	0.0067155	0.012132	0.579898
gly	-0.0091098	0.0128326	0.477768
his	0.0010639	0.0137443	0.938301
ile	-0.0235746	0.0140319	0.0929423
leu	-0.0053698	0.0133077	0.686574
val	0.0044814	0.0115537	0.698107
phe	0.0061903	0.0132523	0.640419
tyr	0.0149644	0.0116575	0.199259
ace	0.0488237	0.0188405	0.0095579
acace	-0.0177715	0.0183694	0.333319
bohbut	0.0403198	0.0225842	0.0742113
crea	0.0073702	0.0148273	0.619139
alb	-0.0110192	0.0156171	0.480447
gp	-0.0249839	0.0153104	0.102716

## Sheet: MLM, IQR, no outliers
	Coeff	SE	P
xxlvldlp	-0.0866412	0.0228363	0.0001482
xxlvldll	-0.0845835	0.0225196	0.0001727
xxlvldlpl	-0.0789033	0.0226909	0.0005065
xxlvldlc	-0.0587857	0.0204523	0.0040496
xxlvldlce	-0.0447298	0.0192064	0.019864
xxlvldlfc	-0.0791213	0.0229706	0.0005722
xxlvldltg	-0.0914628	0.0232788	8.53e-05
xlvldlp	-0.0698993	0.0212861	0.0010242
xlvldll	-0.0696668	0.0211095	0.0009659
xlvldlpl	-0.0684746	0.0204624	0.0008188
xlvldlc	-0.0550797	0.0192298	0.0041795
xlvldlce	-0.0513291	0.0190004	0.0069032
xlvldlfc	-0.0641717	0.0203398	0.0016051
xlvldltg	-0.0709223	0.0216723	0.001066
lvldlp	-0.053593	0.0197041	0.0065305
lvldll	-0.0535328	0.019638	0.0064111
lvldlpl	-0.0508931	0.0196265	0.0095122
lvldlc	-0.0426084	0.0183083	0.0199505
lvldlce	-0.0334472	0.0172086	0.0519398
lvldlfc	-0.0528644	0.0197986	0.0075828
lvldltg	-0.0563148	0.0201778	0.0052558
mvldlp	-0.0370219	0.0183198	0.0432927
mvldll	-0.0358471	0.0183702	0.0510122
mvldlpl	-0.0332532	0.018515	0.0724929
mvldlc	-0.0210423	0.0177991	0.237121
mvldlce	-0.0096461	0.0178193	0.588281
mvldlfc	-0.0316498	0.0183812	0.0850957
mvldltg	-0.0403787	0.0183242	0.0275548
svldlp	-0.006234	0.0180594	0.729949
svldll	-0.0050895	0.0181587	0.779262
svldlpl	-0.0016137	0.0181824	0.929282
svldlc	0.0173972	0.0194513	0.371108
svldlce	0.0283887	0.0193241	0.141811
svldlfc	0.0048794	0.0191683	0.799067
svldltg	-0.0194697	0.0179969	0.279326
xsvldlp	0.0315407	0.0202764	0.119818
xsvldll	0.0320002	0.0198814	0.107496
xsvldlpl	0.0368316	0.0201303	0.0673005
xsvldlc	0.0341989	0.0188815	0.0701044
xsvldlce	0.0330153	0.0191992	0.0855017
xsvldlfc	0.0405332	0.0195247	0.0378943
xsvldltg	0.0095035	0.0206448	0.645275
idlp	0.0270871	0.0183013	0.138856
idll	0.0269408	0.0178429	0.131071
idlpl	0.0321729	0.0178004	0.0706957
idlc	0.0224608	0.0173651	0.195858
idlce	0.0219063	0.0179036	0.221115
idlfc	0.031699	0.0173263	0.0673197
idltg	0.0256702	0.0236459	0.277651
lldlp	0.0268438	0.0184624	0.145956
lldll	0.025896	0.0182804	0.156601
lldlpl	0.0263713	0.0182379	0.148189
lldlc	0.0271774	0.0180886	0.132979
lldlce	0.0268032	0.0182401	0.141707
lldlfc	0.0281803	0.0172537	0.102407
lldltg	0.027133	0.0218172	0.213627
mldlp	0.0234483	0.0184688	0.204222
mldll	0.023036	0.0182944	0.207963
mldlpl	0.0136295	0.0177998	0.443848
mldlc	0.0273688	0.0184606	0.138193
mldlce	0.0306191	0.0188021	0.10342
mldlfc	0.0189486	0.0173056	0.273542
mldltg	0.0239078	0.021869	0.274294
sldlp	0.0194206	0.0178071	0.275445
sldll	0.0184091	0.0176071	0.295769
sldlpl	0.0047631	0.0166268	0.774516
sldlc	0.0259709	0.0178829	0.146425
sldlce	0.0322434	0.0182016	0.076485
sldlfc	0.0134254	0.0169872	0.429337
sldltg	0.0027279	0.0192506	0.887316
xlhdlp	-0.002876	0.0097641	0.768335
xlhdll	-0.0038623	0.009806	0.693675
xlhdlpl	0.00356	0.0098222	0.717018
xlhdlc	-0.0116775	0.0102964	0.256741
xlhdlce	-0.0130018	0.0105483	0.217725
xlhdlfc	-0.0093475	0.0104204	0.369694
xlhdltg	-0.0293489	0.0152272	0.0539296
lhdlp	-0.0029704	0.0113451	0.793456
lhdll	-0.0012745	0.0111939	0.909354
lhdlpl	0.0005707	0.0118167	0.961481
lhdlc	-0.0011852	0.0110237	0.914379
lhdlce	-0.0027178	0.0109847	0.804586
lhdlfc	0.0024433	0.0107518	0.820234
lhdltg	-0.0080769	0.0134908	0.549377
mhdlp	-0.0084924	0.0140597	0.545829
mhdll	-0.007248	0.014412	0.615022
mhdlpl	-0.0102727	0.0138745	0.459056
mhdlc	-0.0013532	0.0150464	0.928338
mhdlce	-0.0010317	0.0154733	0.946841
mhdlfc	0.0021485	0.0142325	0.880008
mhdltg	-0.0099008	0.0126767	0.43479
shdlp	-0.0072589	0.0127496	0.569122
shdll	-0.0066078	0.0129113	0.608802
shdlpl	-0.0227207	0.0129467	0.0792686
shdlc	0.0350509	0.0155509	0.0241997
shdlce	0.0430594	0.016989	0.0112592
shdlfc	-0.0223584	0.0134867	0.0973564
shdltg	-0.0186206	0.0158556	0.240241
vldld	-0.0260955	0.010928	0.0169427
ldld	-2.09e-05	0.0118136	0.99859
hdld	0.0027112	0.009326	0.771269
serumc	0.011373	0.0166832	0.495426
vldlc	-0.0051789	0.0184504	0.778948
remnantc	0.0082262	0.0185496	0.657426
ldlc	0.0278656	0.0181467	0.124642
hdlc	8.28e-05	0.0120749	0.994526
hdl2c	0.0008767	0.0123512	0.94341
hdl3c	-0.0058291	0.0133319	0.661946
estc	0.0167338	0.0170826	0.327292
freec	0.0154326	0.0198509	0.43691
serumtg	-0.0286928	0.0186764	0.124461
vldltg	-0.0386132	0.0185571	0.0374541
ldltg	0.0267741	0.0214977	0.212971
hdltg	-0.0175843	0.0160014	0.271802
totpg	-0.0081647	0.0167244	0.625416
tgpg	-0.0315952	0.0133746	0.0181604
pc	-0.0034727	0.0168002	0.83624
sm	0.0088473	0.0173336	0.609763
totcho	-0.0023852	0.0189559	0.899869
apoa1	-0.0061626	0.0124745	0.621292
apob	0.0026374	0.0182372	0.885013
apobapoa1	0.0078693	0.0160247	0.623374
totfa	-0.017181	0.0184286	0.35118
unsat	0.0242071	0.0119384	0.0425938
dha	0.0044895	0.01547	0.771656
la	0.0074045	0.0194024	0.702736
faw3	-0.0041911	0.0145613	0.773484
faw6	0.0084933	0.0196176	0.665058
pufa	0.005288	0.0196088	0.787413
mufa	-0.019676	0.016464	0.232052
sfa	-0.0265457	0.0191585	0.165875
dhafa	0.0143251	0.0117694	0.223549
lafa	0.0303019	0.0112892	0.0072715
faw3fa	0.0037151	0.0104263	0.721603
faw6fa	0.0343527	0.0118029	0.0036082
pufafa	0.0287941	0.0112796	0.0106873
mufafa	-0.0137036	0.0116437	0.239232
sfafa	-0.0371588	0.0132886	0.0051691
glc	-0.0224063	0.01959	0.252724
lac	-0.0448039	0.0139046	0.0012719
pyr	-0.051879	0.0161539	0.0013202
cit	-0.0076062	0.013448	0.571664
glol	-0.0049902	0.0116187	0.667558
ala	-0.0344285	0.0147146	0.0192966
gln	0.0051439	0.0121253	0.671396
gly	-0.0146623	0.0125161	0.241407
his	-0.0010782	0.012945	0.933618
ile	-0.0239588	0.013689	0.0800812
leu	-0.0043435	0.0128355	0.735063
val	0.0048108	0.0112163	0.667988
phe	0.0094525	0.0128363	0.461493
tyr	0.0157214	0.0112513	0.162322
ace	0.0500349	0.0167701	0.0028491
acace	-0.0131942	0.0171822	0.442548
bohbut	0.0378975	0.0198024	0.0556475
crea	0.0120151	0.0135748	0.376101
alb	-0.0123812	0.0141647	0.382069
gp	-0.024693	0.0149237	0.0980035

## Sheet: Paired t-test, bootstrap, IQR
	Difference in slopes	SE	P
xxlvldlp	-0.0722324	0.0253338	0.0043551
xxlvldll	-0.0698393	0.0248143	0.0048856
xxlvldlpl	-0.0639528	0.0245441	0.0091705
xxlvldlc	-0.046113	0.0215338	0.0322401
xxlvldlce	-0.034696	0.0202304	0.0863382
xxlvldlfc	-0.0612436	0.0245221	0.0125078
xxlvldltg	-0.0766988	0.0259586	0.0031301
xlvldlp	-0.0565793	0.0219673	0.0100063
xlvldll	-0.0553741	0.0215985	0.0103535
xlvldlpl	-0.0524653	0.0209834	0.0124078
xlvldlc	-0.0476944	0.0199137	0.016618
xlvldlce	-0.0447791	0.0195238	0.0218153
xlvldlfc	-0.0523097	0.0211221	0.0132663
xlvldltg	-0.0584726	0.0223687	0.0089478
lvldlp	-0.043615	0.0199448	0.0287585
lvldll	-0.0432899	0.0199394	0.0299252
lvldlpl	-0.0414697	0.019889	0.0370637
lvldlc	-0.0370121	0.0189183	0.0504158
lvldlce	-0.0293525	0.0176359	0.0960404
lvldlfc	-0.0442147	0.0203785	0.0300313
lvldltg	-0.0468444	0.0207093	0.0236976
mvldlp	-0.0281188	0.0173947	0.105983
mvldll	-0.0274954	0.0175773	0.117756
mvldlpl	-0.0249285	0.0175309	0.155032
mvldlc	-0.0173123	0.0171385	0.312427
mvldlce	-0.008986	0.0173533	0.60458
mvldlfc	-0.0252963	0.0176048	0.150747
mvldltg	-0.0319186	0.0175598	0.0691096
svldlp	-0.0016497	0.0173468	0.924236
svldll	0.000654	0.0174971	0.970185
svldlpl	0.0019851	0.0171929	0.908078
svldlc	0.0186248	0.0186249	0.317312
svldlce	0.0256624	0.0183465	0.161885
svldlfc	0.0054881	0.0184989	0.766718
svldltg	-0.0124661	0.0173972	0.473646
xsvldlp	0.0276044	0.019216	0.150851
xsvldll	0.0288362	0.0186425	0.121911
xsvldlpl	0.0335394	0.0188633	0.0754006
xsvldlc	0.0318901	0.0174656	0.0678688
xsvldlce	0.0295249	0.0175408	0.0923341
xsvldlfc	0.0365879	0.0187706	0.0512696
xsvldltg	0.0099278	0.020408	0.626638
idlp	0.020377	0.0167653	0.224203
idll	0.0201765	0.0162383	0.214042
idlpl	0.0228872	0.0162922	0.160081
idlc	0.0181764	0.0157724	0.249149
idlce	0.0150514	0.016239	0.353996
idlfc	0.0263923	0.0160536	0.100174
idltg	0.023037	0.023357	0.323986
lldlp	0.0202393	0.016695	0.225398
lldll	0.0206893	0.0166297	0.213456
lldlpl	0.0191311	0.0165034	0.246365
lldlc	0.021053	0.0164078	0.199453
lldlce	0.0197038	0.0164354	0.230582
lldlfc	0.0240752	0.0158875	0.129682
lldltg	0.018652	0.0213961	0.383347
mldlp	0.0206131	0.0166627	0.216058
mldll	0.0207422	0.0166172	0.211945
mldlpl	0.0105333	0.0163235	0.518746
mldlc	0.0238753	0.0169032	0.157812
mldlce	0.0252465	0.0169641	0.136691
mldlfc	0.0162098	0.0156098	0.299068
mldltg	0.0172291	0.021547	0.423938
sldlp	0.0173725	0.0172376	0.31354
sldll	0.0178304	0.0170878	0.296737
sldlpl	0.0034352	0.0158077	0.827964
sldlc	0.023256	0.0174785	0.183337
sldlce	0.0251296	0.0175871	0.153043
sldlfc	0.013475	0.0162696	0.407539
sldltg	-0.0004614	0.0192427	0.980869
xlhdlp	-0.0072815	0.0093071	0.434007
xlhdll	-0.0076309	0.0093787	0.415849
xlhdlpl	-0.0015278	0.0092702	0.869098
xlhdlc	-0.0127586	0.0098417	0.194844
xlhdlce	-0.0135142	0.010014	0.177167
xlhdlfc	-0.0112829	0.0098481	0.251922
xlhdltg	-0.0275804	0.0156725	0.078442
lhdlp	-0.0045137	0.0107812	0.675459
lhdll	-0.004394	0.0107473	0.68265
lhdlpl	-0.002636	0.0112495	0.814736
lhdlc	-0.0051343	0.0102906	0.617831
lhdlce	-0.0058794	0.0103573	0.570265
lhdlfc	-0.002755	0.0102694	0.788487
lhdltg	-0.0098124	0.0133795	0.463323
mhdlp	-0.0087158	0.0138746	0.529885
mhdll	-0.008243	0.0141504	0.56021
mhdlpl	-0.0083528	0.0137821	0.544475
mhdlc	-0.0069935	0.0145207	0.630074
mhdlce	-0.0087914	0.0148059	0.552659
mhdlfc	-0.0004858	0.0143506	0.972995
mhdltg	-0.0083204	0.0131274	0.526197
shdlp	-0.0027643	0.0128322	0.829439
shdll	-0.0013468	0.0128713	0.916667
shdlpl	-0.0191943	0.0122224	0.116319
shdlc	0.0300295	0.0166817	0.0718373
shdlce	0.0378622	0.0174568	0.03009
shdlfc	-0.0162518	0.012909	0.208047
shdltg	-0.0132256	0.0157069	0.399776
vldld	-0.0190769	0.0117434	0.104272
ldld	0.0020264	0.012278	0.868912
hdld	-0.002354	0.0091246	0.796416
serumc	0.013528	0.015727	0.389691
vldlc	-0.0009595	0.0180269	0.957551
remnantc	0.0085358	0.0173171	0.622076
ldlc	0.0221894	0.0163016	0.173456
hdlc	-0.0036475	0.0115429	0.752009
hdl2c	-0.0038629	0.0117956	0.7433
hdl3c	-0.001267	0.0128169	0.921255
estc	0.0108096	0.0141654	0.445405
freec	0.0143625	0.015769	0.362396
serumtg	-0.0236155	0.018631	0.204963
vldltg	-0.0311343	0.0189341	0.100104
ldltg	0.014911	0.0211738	0.481296
hdltg	-0.0173665	0.0163422	0.287926
totpg	-0.0072579	0.0142857	0.611418
tgpg	-0.0225859	0.0127735	0.0770304
pc	-0.0031489	0.0143197	0.825951
sm	0.0105269	0.0150626	0.484628
totcho	-0.0012614	0.0145582	0.930951
apoa1	-0.0083734	0.0122424	0.493993
apob	0.0042786	0.0171863	0.803395
apobapoa1	0.0096803	0.0152426	0.525376
totfa	-0.0123191	0.0155546	0.428365
unsat	0.0197984	0.0139753	0.156579
dha	0.014084	0.0148507	0.34294
la	0.007037	0.0152475	0.644426
faw3	-0.0064582	0.0137769	0.639234
faw6	0.0078718	0.0150523	0.600998
pufa	0.0056977	0.015191	0.707607
mufa	-0.0150257	0.0162366	0.354745
sfa	-0.0199969	0.0157366	0.203826
dhafa	0.0271601	0.0189096	0.150915
lafa	0.0202676	0.0134344	0.131393
faw3fa	-0.0044144	0.0125363	0.724741
faw6fa	0.0258742	0.0126697	0.0411303
pufafa	0.0219596	0.0122384	0.0727632
mufafa	0.0074091	0.0213878	0.729028
sfafa	-0.0365543	0.0161698	0.0237806
glc	-0.0239909	0.0261023	0.358037
lac	-0.0206086	0.021272	0.332638
pyr	-0.0330255	0.0231713	0.154078
cit	-0.007337	0.0166275	0.659026
glol	0.0441401	0.0196437	0.024638
ala	-0.0168004	0.0172434	0.329904
gln	0.0109151	0.012991	0.400791
gly	-0.0051138	0.0132212	0.698912
his	0.0201917	0.0177214	0.254538
ile	-0.0290683	0.018951	0.125062
leu	-0.0156131	0.0187592	0.405247
val	-0.0007206	0.0176034	0.967348
phe	0.000322	0.0155776	0.98351
tyr	0.0050538	0.0181395	0.780547
ace	0.0305986	0.0232539	0.188224
acace	-0.0044501	0.0255447	0.861702
bohbut	0.0759862	0.0350008	0.0299323
crea	0.0155132	0.0144003	0.281355
alb	0.0033226	0.0202431	0.869624
gp	-0.0145188	0.0160164	0.364676

## Sheet: Pair-t,bstrap, IQR, no outliers
	Difference in slope (treated-control)	SE	P-value
xxlvldlp	-0.0745615	0.0261896	0.0044135
xxlvldll	-0.073453	0.0250398	0.0033521
xxlvldlpl	-0.0712733	0.0242307	0.0032669
xxlvldlc	-0.0479465	0.0200074	0.0165552
xxlvldlce	-0.029703	0.0192943	0.123689
xxlvldlfc	-0.0653412	0.02348	0.0053885
xxlvldltg	-0.08099	0.0258053	0.0016981
xlvldlp	-0.0549583	0.0213901	0.0101896
xlvldll	-0.0546987	0.0213329	0.0103457
xlvldlpl	-0.0528078	0.0204148	0.0096888
xlvldlc	-0.0453017	0.0189385	0.0167549
xlvldlce	-0.0413631	0.0180882	0.0222109
xlvldlfc	-0.0531424	0.0211849	0.0121243
xlvldltg	-0.0549519	0.0220339	0.0126324
lvldlp	-0.0430129	0.0193632	0.0263259
lvldll	-0.0413688	0.0197096	0.0358244
lvldlpl	-0.0364214	0.0191177	0.0567648
lvldlc	-0.0304511	0.017506	0.0819536
lvldlce	-0.0248715	0.0166105	0.134307
lvldlfc	-0.0385447	0.0195119	0.0482173
lvldltg	-0.0454664	0.0199925	0.0229559
mvldlp	-0.0262211	0.0187146	0.161182
mvldll	-0.0252927	0.018164	0.163782
mvldlpl	-0.0224212	0.0183398	0.221503
mvldlc	-0.0159565	0.0169733	0.347171
mvldlce	-0.0041673	0.0169735	0.806055
mvldlfc	-0.0236519	0.0173059	0.171721
mvldltg	-0.0303265	0.0176608	0.0859495
svldlp	-0.0025664	0.0178098	0.88542
svldll	-0.0007239	0.0171166	0.966266
svldlpl	0.0005464	0.0173172	0.974828
svldlc	0.0235467	0.0180551	0.192178
svldlce	0.0315259	0.0186103	0.0902646
svldlfc	0.0046162	0.0185761	0.803747
svldltg	-0.0140472	0.0169681	0.407749
xsvldlp	0.0287498	0.0199323	0.149198
xsvldll	0.0293146	0.0191375	0.125575
xsvldlpl	0.0349084	0.0188323	0.0637896
xsvldlc	0.0315445	0.0179254	0.0784481
xsvldlce	0.0279755	0.0184128	0.128673
xsvldlfc	0.0370121	0.0191846	0.0536991
xsvldltg	0.0131341	0.0196835	0.504603
idlp	0.0180621	0.0179793	0.315088
idll	0.0170588	0.0163925	0.298038
idlpl	0.0213645	0.0163451	0.191182
idlc	0.0131586	0.0166034	0.428057
idlce	0.0125597	0.0169668	0.459148
idlfc	0.0226953	0.0165306	0.169775
idltg	0.0279611	0.0236859	0.237804
lldlp	0.0206399	0.0175767	0.240286
lldll	0.0190215	0.0165774	0.2512
lldlpl	0.0180836	0.0177993	0.309643
lldlc	0.017526	0.0170691	0.304529
lldlce	0.0205291	0.0174983	0.240713
lldlfc	0.0191737	0.0165316	0.246121
lldltg	0.0252997	0.0220893	0.252069
mldlp	0.0209176	0.0178272	0.240654
mldll	0.0202221	0.0173212	0.24302
mldlpl	0.0103953	0.0171197	0.543711
mldlc	0.019823	0.0180345	0.271695
mldlce	0.0221474	0.0174483	0.204328
mldlfc	0.0117635	0.017272	0.495828
mldltg	0.0235432	0.0213212	0.269499
sldlp	0.0151325	0.0161317	0.348214
sldll	0.0156822	0.0165487	0.343313
sldlpl	-0.0007176	0.0154023	0.962842
sldlc	0.0205859	0.0169831	0.225457
sldlce	0.0249292	0.0174745	0.153694
sldlfc	0.0095878	0.0155355	0.537136
sldltg	0.0005289	0.0186945	0.977429
xlhdlp	-0.0087466	0.0094933	0.356869
xlhdll	-0.009399	0.0094392	0.319376
xlhdlpl	-0.0023541	0.0092126	0.798311
xlhdlc	-0.0144039	0.0099853	0.149159
xlhdlce	-0.0158529	0.009706	0.102403
xlhdlfc	-0.0142337	0.0098985	0.150444
xlhdltg	-0.0261259	0.015364	0.089044
lhdlp	-0.0075653	0.0107957	0.483448
lhdll	-0.0069814	0.011196	0.532917
lhdlpl	-0.0050962	0.0114304	0.655711
lhdlc	-0.0067681	0.010242	0.508726
lhdlce	-0.0085081	0.0103422	0.410703
lhdlfc	-0.0037166	0.0103486	0.719486
lhdltg	-0.0055997	0.0139296	0.687682
mhdlp	-0.0031665	0.0140555	0.821756
mhdll	-0.0025065	0.0143441	0.861283
mhdlpl	-0.0042836	0.0138859	0.757714
mhdlc	0.0002463	0.015109	0.986992
mhdlce	-0.0009796	0.014527	0.946236
mhdlfc	0.0071477	0.0148478	0.630233
mhdltg	-0.0053221	0.0128584	0.678945
shdlp	0.0034733	0.0132113	0.792623
shdll	0.0042303	0.0133787	0.75185
shdlpl	-0.011671	0.012091	0.334413
shdlc	0.0348963	0.0162492	0.031748
shdlce	0.0400856	0.0177984	0.0243092
shdlfc	-0.0092707	0.0130753	0.478307
shdltg	-0.0095727	0.0155442	0.538
vldld	-0.0164962	0.0113614	0.146517
ldld	0.0018085	0.0138137	0.895838
hdld	-0.0020545	0.0085899	0.810967
serumc	0.0079583	0.0158226	0.614986
vldlc	0.001345	0.0172265	0.937766
remnantc	0.010055	0.0177539	0.571152
ldlc	0.0197499	0.0176722	0.263751
hdlc	-0.0030942	0.0110725	0.779903
hdl2c	-0.0032228	0.0113346	0.776157
hdl3c	-0.0044931	0.0132518	0.734565
estc	0.0114953	0.0152559	0.451151
freec	0.0159328	0.0168563	0.344548
serumtg	-0.0211183	0.0172903	0.221937
vldltg	-0.0285896	0.017622	0.104722
ldltg	0.0212403	0.0207194	0.305297
hdltg	-0.0125829	0.0155468	0.418312
totpg	-0.0054651	0.0140888	0.698086
tgpg	-0.020997	0.0133103	0.114681
pc	-0.0057497	0.0138724	0.678528
sm	0.0107653	0.0154505	0.485953
totcho	-0.0022667	0.0143364	0.874369
apoa1	-0.009698	0.0118352	0.412546
apob	0.0048457	0.0179684	0.787409
apobapoa1	0.0095494	0.0148953	0.521457
totfa	-0.01055	0.0154542	0.49482
unsat	0.0179473	0.012825	0.161695
dha	0.0072259	0.0144241	0.616396
la	0.0062723	0.015754	0.690527
faw3	-0.0061561	0.0139987	0.660109
faw6	0.0076414	0.0152077	0.61534
pufa	0.0083637	0.0153609	0.586111
mufa	-0.0146626	0.0154085	0.341303
sfa	-0.0197474	0.0167493	0.238398
dhafa	0.0083081	0.0133614	0.534073
lafa	0.02507	0.0113102	0.0266517
faw3fa	-0.0052824	0.0109718	0.63019
faw6fa	0.0317318	0.011881	0.0075671
pufafa	0.0229614	0.0113954	0.043908
mufafa	-0.0087563	0.0114543	0.444597
sfafa	-0.035285	0.0154358	0.022259
glc	-0.0249127	0.0236558	0.292282
lac	-0.0264964	0.0190569	0.164412
pyr	-0.0257621	0.0217691	0.236642
cit	-0.004467	0.0163945	0.785261
glol	0.0426377	0.0179465	0.0175096
ala	-0.018326	0.0176424	0.298921
gln	0.0106474	0.0134962	0.430161
gly	-0.0131044	0.013372	0.327093
his	0.0118519	0.0178459	0.50661
ile	-0.0233477	0.0190464	0.220263
leu	-0.0023573	0.0182063	0.896981
val	0.0122642	0.0172577	0.477301
phe	0.002315	0.0158768	0.884069
tyr	0.0081562	0.0169057	0.629483
ace	0.0380084	0.0218972	0.0826063
acace	-0.0049971	0.0234535	0.831276
bohbut	0.0466577	0.0281394	0.0972992
crea	0.0189073	0.0142513	0.184604
alb	0.0087248	0.0187686	0.642032
gp	-0.0089998	0.0159222	0.571913

## Sheet: Pair-t, bstrap, MAD
	Difference	SE	P-value
xxlvldlp	-0.0789144	0.122758	0.0043551
xxlvldll	-0.0771507	0.120584	0.0048856
xxlvldlpl	-0.0696652	0.107311	0.0091705
xxlvldlc	-0.0495437	0.0898357	0.0322401
xxlvldlce	-0.0373438	0.0806729	0.0863382
xxlvldlfc	-0.0657284	0.103677	0.0125078
xxlvldltg	-0.0852075	0.126728	0.0031301
xlvldlp	-0.0587681	0.0930699	0.0100063
xlvldll	-0.0582258	0.092312	0.0103535
xlvldlpl	-0.0574185	0.0888571	0.0124078
xlvldlc	-0.0504242	0.0860621	0.016618
xlvldlce	-0.0468536	0.0828325	0.0218153
xlvldlfc	-0.0560316	0.0899052	0.0132663
xlvldltg	-0.0606349	0.0949941	0.0089478
lvldlp	-0.046045	0.08223	0.0287585
lvldll	-0.0452516	0.0817777	0.0299252
lvldlpl	-0.0436977	0.0805541	0.0370637
lvldlc	-0.0384709	0.0766106	0.0504158
lvldlce	-0.0303891	0.0738528	0.0960404
lvldlfc	-0.0462319	0.0809814	0.0300313
lvldltg	-0.0477379	0.0845893	0.0236976
mvldlp	-0.0290963	0.0689508	0.105983
mvldll	-0.0280956	0.0681839	0.117756
mvldlpl	-0.0252525	0.0666937	0.155032
mvldlc	-0.0175687	0.0647246	0.312427
mvldlce	-0.0090486	0.0643367	0.60458
mvldlfc	-0.0262271	0.0677502	0.150747
mvldltg	-0.0332779	0.0715496	0.0691096
svldlp	-0.0016487	0.0629588	0.924235
svldll	0.0006577	0.0629807	0.970185
svldlpl	0.001994	0.0610751	0.908078
svldlc	0.0185422	0.0670941	0.317312
svldlce	0.0264123	0.0696744	0.161885
svldlfc	0.005542	0.0637156	0.766718
svldltg	-0.0124766	0.066652	0.473646
xsvldlp	0.0275797	0.0649097	0.150851
xsvldll	0.0293099	0.0662875	0.121911
xsvldlpl	0.0336056	0.0675259	0.0754006
xsvldlc	0.0327953	0.0670606	0.0678688
xsvldlce	0.030369	0.0673795	0.0923341
xsvldlfc	0.0370354	0.0708913	0.0512696
xsvldltg	0.0101077	0.0674875	0.626638
idlp	0.0205354	0.0619158	0.224203
idll	0.0208082	0.0617163	0.214042
idlpl	0.0232348	0.0633452	0.160081
idlc	0.0184923	0.061871	0.249149
idlce	0.0149227	0.0617798	0.353996
idlfc	0.0263847	0.0640266	0.100174
idltg	0.0233232	0.0668195	0.323986
lldlp	0.0201671	0.0623828	0.225398
lldll	0.0205886	0.0627273	0.213456
lldlpl	0.0189027	0.0624709	0.246365
lldlc	0.0211428	0.0627767	0.199453
lldlce	0.0199322	0.0631463	0.230582
lldlfc	0.0241984	0.0636274	0.129682
lldltg	0.0187887	0.0626454	0.383347
mldlp	0.0208017	0.0620667	0.216057
mldll	0.0208611	0.0625596	0.211944
mldlpl	0.0105235	0.0588634	0.518746
mldlc	0.0238618	0.0636976	0.157812
mldlce	0.0254977	0.0646956	0.136691
mldlfc	0.0166608	0.0602256	0.299068
mldltg	0.0173446	0.0613384	0.423939
sldlp	0.0174501	0.0646221	0.31354
sldll	0.0179499	0.0649344	0.296737
sldlpl	0.0035253	0.0575202	0.827964
sldlc	0.0234119	0.0672623	0.183337
sldlce	0.025298	0.0687731	0.153043
sldlfc	0.0135807	0.0631077	0.407539
sldltg	-0.000475	0.0590943	0.980869
xlhdlp	-0.0073534	0.0474757	0.434007
xlhdll	-0.007715	0.0477345	0.415849
xlhdlpl	-0.001538	0.0470682	0.869098
xlhdlc	-0.0128221	0.0494677	0.194844
xlhdlce	-0.0135374	0.0498273	0.177167
xlhdlfc	-0.0113939	0.0502068	0.251922
xlhdltg	-0.0280563	0.0561533	0.078442
lhdlp	-0.00456	0.0543126	0.675458
lhdll	-0.0044005	0.0538813	0.682649
lhdlpl	-0.0026772	0.0572989	0.814736
lhdlc	-0.005182	0.0520081	0.617831
lhdlce	-0.0059029	0.0524713	0.570265
lhdlfc	-0.0027519	0.0513014	0.788487
lhdltg	-0.0097554	0.0533285	0.463323
mhdlp	-0.0088155	0.0642767	0.529885
mhdll	-0.008271	0.0646314	0.56021
mhdlpl	-0.0085431	0.0670819	0.544475
mhdlc	-0.0071044	0.0623315	0.630074
mhdlce	-0.0088504	0.0608625	0.552659
mhdlfc	-0.0004872	0.0675452	0.972995
mhdltg	-0.0084122	0.0565533	0.526197
shdlp	-0.002778	0.0615095	0.829439
shdll	-0.0013664	0.0635905	0.916667
shdlpl	-0.0193435	0.0543525	0.116319
shdlc	0.0304296	0.0845728	0.0718372
shdlce	0.0387488	0.0852965	0.0300901
shdlfc	-0.0163608	0.0602932	0.208047
shdltg	-0.0134378	0.0592069	0.399776
vldld	-0.0193382	0.0599971	0.104272
ldld	0.00204	0.064893	0.868913
hdld	-0.0022787	0.0463705	0.796418
serumc	0.013748	0.0594513	0.389691
vldlc	-0.0009363	0.0619451	0.957551
remnantc	0.0086385	0.0608029	0.622076
ldlc	0.022519	0.0627282	0.173455
hdlc	-0.0037121	0.0575826	0.752008
hdl2c	-0.0038773	0.058359	0.7433
hdl3c	-0.0012992	0.0510716	0.921255
estc	0.0111391	0.0625225	0.445406
freec	0.0143684	0.0649578	0.362396
serumtg	-0.0244736	0.0689647	0.204963
vldltg	-0.0322998	0.0745374	0.100104
ldltg	0.0150638	0.0613338	0.481296
hdltg	-0.0183037	0.0583662	0.287927
totpg	-0.0073249	0.0602511	0.611418
tgpg	-0.0231829	0.05893	0.0770304
pc	-0.00317	0.0592942	0.825951
sm	0.0106503	0.0669722	0.484628
totcho	-0.0012758	0.0591229	0.930952
apoa1	-0.0083508	0.0596396	0.493994
apob	0.0043679	0.0609835	0.803395
apobapoa1	0.0099081	0.0597219	0.525376
totfa	-0.0122179	0.0643163	0.428365
unsat	0.0203001	0.0634749	0.156579
dha	0.0145501	0.0712115	0.34294
la	0.0070655	0.063594	0.644426
faw3	-0.0065753	0.0666342	0.639234
faw6	0.0080367	0.0628942	0.600998
pufa	0.0057811	0.0630877	0.707607
mufa	-0.0152391	0.0663932	0.354745
sfa	-0.0204569	0.0633081	0.203826
dhafa	0.0274332	0.0748314	0.150915
lafa	0.0207243	0.0730387	0.131393
faw3fa	-0.0044013	0.0569891	0.724742
faw6fa	0.0256355	0.060892	0.0411304
pufafa	0.0219811	0.0571688	0.0727633
mufafa	0.0077502	0.087919	0.729028
sfafa	-0.0365722	0.0781769	0.0237807
glc	-0.0250858	0.132663	0.358037
lac	-0.0218474	0.11333	0.332638
pyr	-0.0356216	0.117287	0.154078
cit	-0.0074654	0.0805148	0.659026
glol	0.0459239	0.108369	0.024638
ala	-0.0175582	0.0862941	0.329904
gln	0.0110055	0.0716789	0.400791
gly	-0.0051809	0.0690033	0.698912
his	0.0202581	0.093028	0.254538
ile	-0.030628	0.106289	0.125062
leu	-0.0161239	0.104753	0.405247
val	-0.00074	0.0922575	0.967348
phe	0.0003241	0.0774599	0.98351
tyr	0.0052577	0.105312	0.780547
ace	0.0320617	0.123784	0.188224
acace	-0.0046194	0.130179	0.861702
bohbut	0.0847349	0.177531	0.0299323
crea	0.0156172	0.0725407	0.281355
alb	0.0033277	0.0886216	0.869624
gp	-0.0146991	0.0634874	0.364676

[truncated: 7 more sheets: Pair-t, bstrap. MAD, no outlier, Quantile reg - median, Qreg Median outliers removed, Quantile reg - 75th centile, Qreg 75th outliers removed, Proportion values >2.24MAD, Proportion values>3.5 MAD]
